# Supplementary material for: Implicit signatures of voluntary action reduce with repeated motor practice
Source: Exp Brain Res. 2023 Aug 24;241(9):2361–70. doi: 10.1007/s00221-023-06675-w (PMC10471669; doi:10.1007/s00221-023-06675-w)
Supplement: Supplementary file 2 — Supplementary file2 (XLSX 13 KB) [file 221_2023_6675_MOESM2_ESM.xlsx]

## Sheet: Sheet1
IDCode	Group	motor_error_pre	motor_error_post	binding_pre	binding_post		train1	train2	train3		For Supp Materials	beep_only_pre	beep_only_post	operant_pre	operant_post
13	1	4.66	1.85	-166.68	94.78		1.87	2.15	3.55			247.3	240.77	80.62	335.55
14	1	4.44	2.41	-270.68	-241.53		2.88	3.1	1.96			273.77	263.67	3.08	22.13
15	1	3.37	2.93	-743.42	-374.36		3.39	2.32	2.13			192.35	351.63	-551.07	-22.73
17	1	4.82	2.35	-34.35	-130.15		3.91	3.86	3.11			96.35	193.1	62	62.95
18	1	2.7	1.53	13.6	-54.5		3.41	1.59	1.88			175.55	173.4	189.15	118.9
28	1	3.59	3.49	-18.03	-50.53		4.42	2.96	3.84			165.28	216.52	147.25	165.98
29	1	5.07	4.61	10.45	-17.38		4.11	4.63	4.29			153.37	179.77	163.82	162.38
30	1	4.8	4.58	-31.1	-26.85		4.3	3.44	4.03			123.93	143.93	92.83	117.08
31	1	4.13	5.22	-147.77	35.87		4.35	3.53	3.24			157.62	159.73	9.85	195.6
32	1	3.96	2.81	-46.72	-113.8		3.53	3.62	3.08			278.48	267.23	231.77	153.43
33	1	5.11	3.74	-442.27	23.02		3.5	4.21	3.67			302.32	289.28	-139.95	312.3
45	1	4.29	4.19	-135.23	-131.5		4.15	4.51	4.37			330.02	315.98	194.78	184.48
46	1	4.17	2.48	21.22	-115.81		2.19	2.52	2.59			225.12	237.19	246.33	121.38
47	1	2.95	1.95	-28.25	-172.32		2.48	2.71	2.99			272.72	285.07	244.47	112.75
48	1	4.83	4.76	-9.97	-146.3		4.27	4.35	3.36			252.45	208.65	242.48	62.35
49	1	3.25	1.18	-36.38	-26.07		2.56	3.43	2.07			259.93	263.43	223.55	237.37
50	1	6.27	6.11	-134.88	-128.75		6.25	4.28	4.65			248.67	220.28	113.78	91.53
51	1	4.81	3.48	-476.13	-337.25		4.86	5.42	4.08			290.5	247.48	-185.63	-89.77
52	1	4.57	4.8	80.42	-28.53		5.59	4.46	5.94			237.7	249.55	318.12	221.02
34	12	4.74	4.63	-292.65	-451.77		2.16	1.92	0.9			85.88	98.98	-206.77	-352.78
35	12	4.69	4.58	52.73	-3.87		2.04	1.58	1.21			170.23	144.47	222.97	140.6
36	12	1.53	2.34	-340.07	-393.81		0.75	0.56	0.7			248.42	241.28	-91.65	-152.53
37	12	2.43	2.7	-70.28	-69.62		1.2	0.91	0.82			220.13	248.53	149.85	178.92
38	12	3.42	3.46	-177.73	-434.9		2.96	4.01	3.07			145.28	207.32	-32.45	-227.58
39	12	4.63	4.02	-197.63	-422.98		1.2	0.9	1.05			306.13	350.63	108.5	-72.35
40	12	3.81	3.63	45.18	-184.83		2.32	2.26	1.62			266.72	346.98	311.9	162.15
41	12	4.91	3.28	-135.53	-136.38		3.68	2.94	3.83			428	473.45	292.47	337.07
42	12	1.96	1.59	-298.17	-332.35		0.69	0.6	0.49			352.75	444	54.58	111.65
43	12	4.63	2.89	-361.13	-107.32		2.91	2.34	1.57			170.52	86.07	-190.62	-21.25
44	12	3.51	4.54	-77.02	-93.12		2.69	2.06	1.85			262.62	276.47	185.6	183.35
53	12	3.45	4.18	-364.92	-250.33		1.53	1.32	1.07			233.93	245.33	-130.98	-5
54	12	4.41	4.41	-210.56	-103.4		2.45	2.08	1.5			255.55	241.77	44.99	138.37
55	12	4.32	3.9	-263.35	-192.42		1.25	1.12	2.27			231.6	211.17	-31.75	18.75
56	12	2.56	2.51	-195.1	-143.3		3.7	2.38	3.03			294.47	277.97	99.37	134.67
57	12	1.87	1.74	23.13	-93.77		2.16	1.46	0.95			363.48	366.77	386.62	273
58	12	3.92	4.94	-234.53	-101.05		1.52	1.9	3.02			336.05	295.07	101.52	194.02
60	12	1.97	2.47	-155.95	-181.47		1.58	1.5	1.24			217.48	211.13	61.53	29.67
